# Supplementary material for: Production and Characterization of Kefir Beverages by Fermentation of Whole Milk with Milk or Water Kefir Grains
Source: Foods. 2026 May 7;15(10):1616. doi: 10.3390/foods15101616 (PMC13205963; doi:10.3390/foods15101616)
Supplement: Supplementary file 1 [file foods-15-01616-s001.zip]

Archive with 1 entries (1 files):
- foods-4271635-supplementary.pdf
